# Supplementary material for: Development and accuracy assessment of molecular markers associated with crown rust resistance genes in oat
Source: PLoS One. 2025 Jun 23;20(6):e0324826. doi: 10.1371/journal.pone.0324826 (PMC12184994; doi:10.1371/journal.pone.0324826)
Supplement: S1 Table — (XLSX) [file pone.0324826.s001.xlsx]

## Sheet: S1 Table
S1 Table. List of susceptible oat lines (with pedigrees) used in SNP selection (genotyped with 6K chip) to estimate the false positive rate (%) of the Pc gene SNPs
Oat lines	CORE_BreedProg	Habit	Long_Parentage
BOND	NC State	S	Avena sterilis (strain from Algeria, 1918) / Golden Rain
IL3555	ILL	S	IL86-5698 / IL86-1156 // Ogle / IL86-6404
PG16	AFRI109	S	Rodney O*4 / Avena fatua L. (Pg16 from A.fatua in Rodney O background)
OTANA	AFRI109	S	CIav 5345 / Zanster
AARRE	AFRI109	S	Puhti / Veli
ARDENTE	NORD	S	Kanton / Belinda
BELINDA	AFRI109	S	Frode / Silvano
CILLA	NORD	S	A 83180 / Stil
FREJA	NORD	S	SvVg75842 / Dula
GUNHILD	NORD	S	Sv 97707 / Sanna
ODAL	NRWY	S	Guldregn / Foredlad Dalahavre
SANTA_FE	NC State	S	sel. from Argentina oat (Coffman, F.A., 1977)
00AB6711	ABER	S	Powell / Monico
02AB5836	ABER	S	95Ab1284 / Powell
02AB6655	ABER	S	95Ab1284 / Powell
95AB12770	ABER	S	86Ab1867 / 87Ab5597
95AB13050	ABER	S	84Ab825 / Powell
98AB7265	ABER	S	Corbit / Provena
99AB11098	ABER	S	90Ab1322 / 91Ab2
99AB11787	ABER	S	91Ab2 / SP9-7
CIRCLE	NORD	S	Sv 92158 / Sv 923793
ANDREW	PURD	S	Bond / Rainbow
BIRI	NRWY	S	Gråkall / Lena
GERE	NRWY	S	unknown
GN04399	NRWY	S	unknown
GRANE	NRWY	S	unknown
KAPP	NRWY	S	Gråkall / Tador
KOLBU	NRWY	S	unknown
LENA	NRWY	S	Sang / Unisignum
MOHOLT	NRWY	S	Voll / Palu
NES	NRWY	S	unknown
NUDIST	NRWY	S	unknown
OLRAM	NRWY	S	Sv692013 / Pol
HA05AB10-47	ABER	S	95Ab1284 / Powell
HA05AB36-33	ABER	S	96Ab8796 / 95Ab12743
COKER_242	NC State	W	Victorgrain /4/ Fulwood /3/ Arlington / Delair // Trispernia
COKER_716	NC State	W	Coker 62-30 / Beltsville Selection 279
PUTNAM_61	PURD	S	Putnam*4 / Minn. 313
X8903-2	WISC	S	X7728-3 / WI X7509-1
BROWN_1409-164	OTTW	S	unknown
UPFA_20_TEIXEIRINHA	LSU	W	UPF80197 // X2082-2 / Ab 596 /3/ Steele
UFRGS_8	AFRI109	S	OA338 / WI X2682-1
SUN_II-1	AFRI109	S	selection from SunII
CIAV_6209	AFRI109	S	Santa Fe / Benton
HA05AB41-38	ABER	S	84AB358 / 95Ab12729
HA05AB42-20	ABER	S	P909A23-1 / Monico
HA08-03X31-1	ABER	S	99Ab11899 / TAMO7-3
CLINTON_59	PURD	S	Richland / Green Russian // Bond
LAO-1136-056	WNPG	S	AC Morgan / OT385
AC_MORGAN	AFRI109	S	OT526 / OT764
AJAX	AFRI109	S	Victory / Hajira
AKIYUTAKA	AFRI109	S	Unknown
ASENCAO	AFRI109	S	Nora / Iowa Multiline (AsencaoE)
CDC_PACER	AFRI109	S	W84425 / OT751
CLINTON	AFRI109	S	Iowa No.D69 / Bond
FLAEMINGSNOVA	AFRI109	S	Pendek / Flaemingsstahl
FREDDY	AFRI109	S	Unknown
FULGHUM	AFRI109	F	selection from Red Rustproof
KANGAROO	AFRI109	F	SV88123-104 / WA84Q406 // SV86153-101
LUTZ	AFRI109	S	Flämingsstern / AJ20-61 // Fagot
MALDWYN	AFRI109	S	Victory / Radnorshire Sprig
MAVERICK	AFRI109	U	80Ab988 / Monida
MELYS	AFRI109	S	07524CnVI/6n / Caron
MORTLOCK	AFRI109	F	Elan / 66QO1-44
OGLE	AFRI109	S	Brave // Tyler / Egdolon23
PROVENA	AFRI109	S	Pennlo / Yung 492
PUSA_HYBRID_G	AFRI109	S	Unknown
RANCH	AFRI109	S	Unknown
SALOMON	AFRI109	S	Alfred // Astor / Salzmunde 95560/66
SANG	AFRI109	S	F1(Sv01771/Sv56697) / Condor
SHADOW	AFRI109	S	MF9016-148 / Rhiannon
STOUT	AFRI109	S	Shield sib /3/ Clinton / Bond /2/ PI 174544-3 /12/ Milford // Clinton*2 / Ukraine /11/ Clintland 64 /9/ Clintland 64*7 / Landh. /7/ Clinton *7/ Landh. // Clinton *7/ Landh. /6/ Clinton *7/ Landh. /4/ R.L.2120 /3/ Clinton // Boone / Cartier /8/ Clinton /2/
COLUMBIA	PURD	S	offtype plant selection from Fulghum
NAVARO	OTTW	S	unknown
RINGSAKER	NRWY	S	unknown
SA070592	SASK	S	Jordan / CDC Orrin
SW_KERSTIN	NORD	S	Petra / Balett
SW_VAASA	NORD	S	Sv 841034 / Sv 83626
AURORA	NC State	S	Red Rustproof / Red Rustproof
BROOKS	NC State	W	Carolee / Fulgrain /5/ Fulgrain /4/ Comarron // Hajira / Joanette /3/ Atlantic / Clinton*2 / Santa Fe
COLBERSON	NC State	W	unknown
CORONDO	NC State	W	unknown
DELAIR	NC State	W	Fulghum / Bond
FLORILAND	NC State	W	Florida 167 / Landhafer
LEE	NC State	W	Winter Turf / Aurora
MADISON	NC State	W	Delair/Carolee // Coker 69-20
OZARK	NC State	W	Florida 501 / 6-81-3
PIONEER	NC State	W	Fulghum / Winter Turf
RED_ALGERIAN	NC State	W	native cultivated red oat of Algeria
SECRETARIAT_LA495	LSU	W	Coker 84-15*2 /4/ Blizzard /3/ Coker 79-21 //Pc61: Coker234 / Omega
SIMPSON	NC State	W	Ballard / S172
WINTER_FULGHUM	NC State	W	sel. from Fulghum (C.I. 699)
