# Supplementary material for: Development and accuracy assessment of molecular markers associated with crown rust resistance genes in oat
Source: PLoS One. 2025 Jun 23;20(6):e0324826. doi: 10.1371/journal.pone.0324826 (PMC12184994; doi:10.1371/journal.pone.0324826)
Supplement: S2 Table — (XLSX) [file pone.0324826.s002.xlsx]

## Sheet: S2 Table
S2 Table. List of susceptible oat lines (with pedigrees) used in SNP selection (genotyped with 3K chip) to estimate the false positive rate (%) of the Pc gene SNPs
Line	CORE_BreedProg	Habit	Long_Parentage
00AB6711	ABER	S	Powell / Monico
02AB5836	ABER	S	95Ab1284 / Powell
02AB6655	ABER	S	95Ab1284 / Powell
95AB13050	ABER	S	84Ab825 / Powell
95AB12770	ABER	S	86Ab1867 / 87Ab5597
98AB7265	ABER	S	Corbit / Provena
99AB11098	ABER	S	90Ab1322 / 91Ab2
99AB11787	ABER	S	91Ab2 / SP9-7
AARRE	AFRI109	S	Puhti / Veli
BELINDA	AFRI109	S	Frode / Silvano
OTANA	AFRI109	S	CIav 5345 / Zanster
PG16	AFRI109	S	Rodney O*4 / Avena fatua L. (Pg16 from A.fatua in Rodney O background)
IL3555	ILL	S	IL86-5698 / IL86-1156 // Ogle / IL86-6404
BOND	NC State	S	Avena sterilis (strain from Algeria, 1918) / Golden Rain
SANTA_FE	NC State	S	sel. from Argentina oat (Coffman, F.A., 1977)
ARDENTE	NORD	S	Kanton / Belinda
CILLA	NORD	S	A 83180 / Stil
CIRCLE	NORD	S	Sv 92158 / Sv 923793
FREJA	NORD	S	SvVg75842 / Dula
GUNHILD	NORD	S	Sv 97707 / Sanna
BIRI	NRWY	S	Gråkall / Lena
GERE	NRWY	S	unknown
GN04399	NRWY	S	unknown
GRANE	NRWY	S	unknown
KAPP	NRWY	S	Gråkall / Tador
KOLBU	NRWY	S	unknown
LENA	NRWY	S	Sang / Unisignum
MOHOLT	NRWY	S	Voll / Palu
NES	NRWY	S	unknown
NUDIST	NRWY	S	unknown
ODAL	NRWY	S	Guldregn / Foredlad Dalahavre
OLRAM	NRWY	S	Sv692013 / Pol
ANDREW	PURD	S	Bond / Rainbow
