# Supplementary material for: Development and accuracy assessment of molecular markers associated with crown rust resistance genes in oat
Source: PLoS One. 2025 Jun 23;20(6):e0324826. doi: 10.1371/journal.pone.0324826 (PMC12184994; doi:10.1371/journal.pone.0324826)
Supplement: S3 Table — (XLSX) [file pone.0324826.s003.xlsx]

## Sheet: S3 Table
S3 Table. Negative and positive control oat lines(with pedigrees) used as marker assay validation panel to estimate the false positive rate (%) of the Pc gene PACE markers
	Oat lines	Pc genes by pedigree	Long_Parentage
Non carrier lines/Negative control lines	95AB12770	─	86Ab1867 / 87Ab5597
	98AB7265	─	Corbit / Provena
	99AB11098	─	90Ab1322 / 91Ab2
	ANDREW	─	Bond / Rainbow
	ARDENTE	─	Kanton / Belinda
	BOND	─	Avena sterilis (strain from Algeria, 1918) / Golden Rain
	CHINESE-4	─	unknown
	CILLA	─	A 83180 / Stil
	CIRCLE	─	Sv 92158 / Sv 923793
	CLINTON_59	─	Richland / Green Russian // Bond
	EXETER	─	Victory / Rusota
	IL02-5630	─	IL95-1555 / IL97-18116
	IL3555	─	IL86-5698 / IL86-1156 // Ogle / IL86-6404
	LAO-1134-022	─	AC Morgan / AC Mustang
	LAO-1136-056	─	AC Morgan / OT385
	MALDWYN	─	Victory / Radnorshire Sprig
	MORTLOCK	─	Elan / 66QO1-44
	NAVARO	─	unknown
	NUDIST	─	unknown
	OGLE	─	Brave // Tyler / Egdolon23
	OTANA	─	CIav 5345 / Zanster
	PI263412-1	─	PI 263412 / PI 263412
	POL	─	Bambu / Norum 206
	PUSA_HYBRID_G	─	Unknown
	RINGSAKER	─	unknown
	RUSSELL	─	Garry / Ukraine // Abegweit
	SA070592	─	Jordan / CDC Orrin
	SW_KERSTIN	─	Petra / Balett
	SW_VAASA	─	Sv 841034 / Sv 83626
	TYLER	─	Clintland 60*2 / MO 0-205
	AJAY	─	74AB1952 / 74Ab2608
Carrier lines/Positive control lines	AC PINNACLE	38,39,68	Pc68 / 7*Robert
	AC RONALD	38,39,68	91RAT20 / AC Medallion
	ASCENCAO	14	W89329 (dwarf) / AC Medallion
	COKER_234	61	W93069(Pg16) / AC Assiniboia
	FL03001BSB-S7	58a	Ronald / OT299 (=AC Assiniboia/OT276)
	FURLONG	38,39,68	Unknown
	GOSLIN	48	ND880922 / IAB605-X (sel.from an irradiated compsite cross population)
	HIFI	91	Goslin/SA96400
	JERRY	38,39	OA952-3 // Pc48 / OA952-3
	LA03040SBSBSB-83	58a	07800-2-8-5-1a / Sherwood
	LA9339	58a	OA973-1 / AC Aylmer
	LEGGETT	94	P8640A1-31-1 / MI 84-0-6
	MORTON	45	unknown
	OA1197-1	48	unknown
	OA1248-1	58a	unknown
	OT3028	48	selection from TAM O-386
	PRESCOTT	48	LA9339 / Bw3996
	SESQUI	51	LA9339 / Horizon 321
	SUMMIT	38,39,68	X414 / T91AB3256
	TAMO_397	58a	sel. From 07836-2-9-2-1a-1/07823-2-4-3-1a-1
	TX02U_7651	58a	GA-Mitchell / TX83AB2923 // TAM O-386R
