# Supplementary material for: Development and accuracy assessment of molecular markers associated with crown rust resistance genes in oat
Source: PLoS One. 2025 Jun 23;20(6):e0324826. doi: 10.1371/journal.pone.0324826 (PMC12184994; doi:10.1371/journal.pone.0324826)
Supplement: S4 Table — (XLSX) [file pone.0324826.s004.xlsx]

## Sheet: S4 Table
S4 Table. Performance statistics of SNPs (or SNP pairs) with the lowest false positive rate(s) observed per Pc gene.
Pc Gene	Name of linked SNP(s) or SNP pairs	Position(cM)£	False positive rate (%) in non carrier oat panel@
Pc35/Pc54*	GMI_ES15_c14565_407	51.3	23
	GMI_GBS_32754	51.3	36
	GMI_ES14_c10602_498	67.4	27
Pc38	GMI_ES02_c1532_592	72.7	13
	GMI_GBS_92811	30.1	1
Pc46	GMI_ES_LB_9851	7.5	14
Pc48	GMI_ES01_c1107_182	84.2	41
	GMI_ES17_c8467_650	143.6	82
Pc50	GMI_ES22_c4822_80/GMI_ES17_c3973_587	17/25	9
	GMI_ES01_c10026_184/GMI_ES17_c3973_587	20.3/25	9
	GMI_GBS_35330**	75.7	26
Pc53	GMI_ES01_c28412_66	82.4	8
Pc55	GMI_ES01_c719_992	3.7	20
	GMI_ES01_c1793_450	12.3	22
	GMI_ES_CC4633_339	9.8	19
	GMI_ES01_c719_992/GMI_ES_CC4633_339	3.7/9.8	14
Pc58a	GMI_DS_LB_6614	10.8	32
Pc62	GMI_ES15_c1662_401	87.3	31
	GMI_ES01_c20384_216	87.3	31
	GMI_ES01_c20384_216/GMI_ES02_c23895_331	87.3	15
Pc63	GMI_E01_c2095_229	85.2	13
	GMI_ES01_c8043_192	85.2	16
Pc68	GMI_ES15_c1630_786	39.4	28
	avgbs_218381**	32.1	0
	GMI_ES01_lrc9332_388**	29.5	9
Pc71	GMI_DS_LB_5942	130.9	23
	GMI_GBS_21750	135.5	13
	GMI_DS_LB_5942/GMI_GBS_21750	130.9/135.5	8
Pc96	GMI_ES05_c14633_290	72.7	11
	GMI_ES02_c23895_331	87.3	18
Pc94	Pc94_SNP1a	Chong et al. 2004
	Pc94_SNP1
	Pc94_SNP2c
	Pc94_SNP3
£ cM refers to the centimorgan position on the consensus linkage map of Bekele et al. (2018).
*Pc35 and Pc54 had the same genotype in all markers on Mrg02.
** marker obtained from 3K SNP chip
