# Supplementary material for: Development and accuracy assessment of molecular markers associated with crown rust resistance genes in oat
Source: PLoS One. 2025 Jun 23;20(6):e0324826. doi: 10.1371/journal.pone.0324826 (PMC12184994; doi:10.1371/journal.pone.0324826)
Supplement: S5 Table — (XLSX) [file pone.0324826.s005.xlsx]

## Sheet: S5 Table
S5 Table. A list of SNP markers, designated ID, SNP ID and probes for KASP assays published for four Pc genes.
Gene	SNP markers	Designated ID	SNP	Fluorescent primer	Sequence
Pc39	GMI_ES15_c6153_392	kom239	T/C	FAM_primer	GAAGGTGACCAAGTTCATGCTGTTAGTAGTCCTGTTGTGAGGAACT
				HEX_primer	GAAGGTCGGAGTCAACGGATTAGTAGTCCTGTTGTGAGGAACC
				Reverse primer	GCACGCAGTTCTTCAACAGTAGGTA
	Avgbs_95390.1.37	kom242	A/G	FAM_primer	GAAGGTGACCAAGTTCATGCTGGCATTTTTTCTCAACTTGCAGCTGA
				HEX_primer	GAAGGTCGGAGTCAACGGATTGCATTTTTTCTCAACTTGCAGCTGG
				Reverse primer	TGTGACCAAAAAATCCCACTGATCGTT
	GMI_ES03_c11209_534	kom227	A/G	FAM_primer	GAAGGTGACCAAGTTCATGCTACATGCTACTGCTGTAGGGTATGT
				HEX_primer	GAAGGTCGGAGTCAACGGATTCATGCTACTGCTGTAGGGTATGC
				Reverse primer	GTATTGGCATAGCTTCTCGCAGTGAA
	GMI_ES15_c6153_392+GMI__ES01_c12570_390	kom235	T/C	FAM_primer	GAAGGTGACCAAGTTCATGCTGGCTGGTCAAGCTGGCCCA
				HEX_primer	GAAGGTCGGAGTCAACGGATTGCTGGTCAAGCTGGCCCG
				Reverse primer	CGCAACTCATACCAGCACTTTGCAA
Pc45	I05-0090-KOM13c1	I05-0090-KOM13c1	C/G	FAM_primer	GAAGGTGACCAAGTTCATGCTGTTCTATACGTACACGTCTAACACAC
				HEX_primer	GAAGGTCGGAGTCAACGGATTGTTCTATACGTACACGTCTAACACAG
				Reverse primer	TTCAACGTATTTGCACCGCCTTATAGTAT
	I05-0874-KOM16c1	I05-0874-KOM16c1	A/G	FAM_primer	GAAGGTGACCAAGTTCATGCTGGAACTGATCACTGTAGCGGGAT
				HEX_primer	GAAGGTCGGAGTCAACGGATTGAACTGATCACTGTAGCGGGAC
				Reverse primer	CTGCAACAACGCAATACCTTATTGACATT
	GMI_ES02_c16987_268	GMI_ES02_c16987_268	A/G	FAM_primer	GAAGGTGACCAAGTTCATGCTCATGAATCCAACAAGGTCTTGTCA
				HEX_primer	GAAGGTCGGAGTCAACGGATTCATGAATCCAACAAGGTCTTGTCG
				Reverse primer	CACAGTAACAACAGAGCTCCACCAA
	Avgbs2_51444.1	avgbs2_51444.1	TTG/GGA	FAM_primer	GAAGGTGACCAAGTTCATGCTCACAGAGCACCCTCAACTTGC
				HEX_primer	GAAGGTCGGAGTCAACGGATTTCACAGAGCACCCTCAACTTGT
				Reverse primer	CTTGCTAGTTGCCGCTGATCGGTA
	Avgbs2_172881.1	avgbs2_172881.1	CAC/AGT	FAM_primer	GAAGGTGACCAAGTTCATGCTAGTAGTAGCACACACCCACAC
				HEX_primer	GAAGGTCGGAGTCAACGGATTAACTAGTAGTAGCACACACCCACAA
				Reverse primer	CCTAAACTACTACCTGTATTGTGGACTT
	Avgbs_106741.1	avgbs_106741.1	G/T	FAM_primer	GAAGGTGACCAAGTTCATGCTAGAAACAATTGCTTGTCGTGCTTTTC
				HEX_primer	GAAGGTCGGAGTCAACGGATTGAGAAACAATTGCTTGTCGTGCTTTTA
				Reverse primer	TAAACCAACTAAGTCTTTTTATCCAAAAAA
Pc91	oPt-0350	oPt-0350-KOM4C2		FAM_primer	TGAAGGTGACCAAGTTCATGCT-TCCATGTGCAAGTCTCATGCT
				HEX_primer	GAAGGTCGGAGTCAACGGATT-CTTCCATGTGCAAGTCTCATGCC
				Reverse primer	CACAAGCATATATGTTGCAATGATCCACAT
		oPt-0350-KOM5C1		FAM_primer	TGAAGGTGACCAAGTTCATGCT-CACGCATAACAAGTTAGGTGCCT
				HEX_primer	GAAGGTCGGAGTCAACGGATT-CACGCATAACAAGTTAGGTGCCC
				Reverse primer	TAGTTTTTGCCTAAACACAAGATTGAGTTT
		oPt-0350-KOM5C2		FAM_primer	TGAAGGTGACCAAGTTCATGCT-CACGCATAACAAGTTAGGTGCCT
				HEX_primer	GAAGGTCGGAGTCAACGGATT-CACGCATAACAAGTTAGGTGCCC
				Reverse primer	CACAAGATTGAGTTTGCGCCTAATTTGTT
Pc98	GM_DS_LB_7494_kom370	kom370	T/G	FAM_primer	GAAGGTGACCAAGTTCATGCTATTACAAAATCAGAATGTTGCTCAGCAATA
				HEX_primer	GAAGGTCGGAGTCAACGGATTACAAAATCAGAATGTTGCTCAGCAATC
				Reverse primer	CTGGCAACCTTGCTCATGGAGATTA
	Avgbs2_153634.1.59_kom410	kom410	G/A	FAM_primer	GAAGGTGACCAAGTTCATGCTATGCGACACGCACCCTGGC
				HEX_primer	GAAGGTCGGAGTCAACGGATTCATGCGACACGCACCCTGGT
				Reverse primer	GGCGATGCGCATCGAGGTCCT
	GMI_ES15_c794_171_kom364	kom364	T/G	FAM_primer	GAAGGTGACCAAGTTCATGCTCCTGTGGATAAGGCCAACAAGAAT
				HEX_primer	GAAGGTCGGAGTCAACGGATTCTGTGGATAAGGCCAACAAGAAG
				Reverse primer	CACCAGAAGTATTGCTTTGGCTTTCTTT
	GMI_ES17_c6059_221_kom397	kom397	T/C	FAM_primer	GAAGGTGACCAAGTTCATGCTTAGAGTCTACAAATCACAGCAGAAGT
				HEX_primer	GAAGGTCGGAGTCAACGGATTAGAGTCTACAAATCACAGCAGAAGC
				Reverse primer	GAAGACCTTCTTAGGTCAGAGCACAT
