# Supplementary material for: Development and accuracy assessment of molecular markers associated with crown rust resistance genes in oat
Source: PLoS One. 2025 Jun 23;20(6):e0324826. doi: 10.1371/journal.pone.0324826 (PMC12184994; doi:10.1371/journal.pone.0324826)
Supplement: S6 Table — (XLSX) [file pone.0324826.s006.xlsx]

## Sheet: S6 Table
S6 Table. A list of SNP markers, PACE markers, SNP information, primer information for PACE assays developed and validated for 15 Pc genes(except Pc48).
Gene	SNP markers	PACE markers	SNP	Fluorescent primer	Sequence	marker call
Pc35/54	GMI_ES15_c14565_407	GMI_ES15_c14565_407_PACE	G/A	FAM_primer	GAAGGTGACCAAGTTCATGCTCGCACCCAGCTTGGAAGTG	Monomorphic
				HEX_primer	GAAGGTCGGAGTCAACGGATTCGCACCCAGCTTGGAAGTA
				Reverse primer	TCATCAGCCTAATTACCTAAGCATT
	GMI_GBS_32754	GMI_GBS_32754_PACE	G/T	FAM_primer	GAAGGTGACCAAGTTCATGCTCATGGGCGGTCTACATGACG	Polymorphic
				HEX_primer	GAAGGTCGGAGTCAACGGATTCATGGGCGGTCTACATGACT
				Reverse primer	CTGTCAAAGCACTAGGGGCT
	GMI_ES14_c10602_498	GMI_ES14_c10602_498_PACE	T/C	FAM_primer	GAAGGTGACCAAGTTCATGCTATAATAATACAGTGTTTCGTCACTGGC	Polymorphic
				HEX_primer	GAAGGTCGGAGTCAACGGATTGATAATAATACAGTGTTTCGTCACTGGT
				Reverse primer	AGCGTGTGTAAATGTTAATTATGCACAGTT
Pc38	GMI_ES02_c1532_592	GMI_ES02_c1532_592_PACE	C/T	FAM_primer	GAAGGTGACCAAGTTCATGCTACAAAGAGAGTCGTCTCGTCTTTC	Polymorphic
				HEX_primer	GAAGGTCGGAGTCAACGGATTTACAAAGAGAGTCGTCTCGTCTTTT
				Reverse primer	CCTTTCCCCGTCTCCTTGAGCAT
	GMI_GBS_92811	GMI_GBS_92811_PACE	C/T	FAM_primer	GAAGGTGACCAAGTTCATGCTGAGCCAGATCCATAAGCGGC	Polymorphic
				HEX_primer	GAAGGTCGGAGTCAACGGATTGAGCCAGATCCATAAGCGGT
				Reverse primer	ATTGCCACCTTAACCCTGCA
Pc46	GMI_ES_LB_9851	GMI_ES_LB_9851_PACE	C/T	FAM_primer	GAAGGTGACCAAGTTCATGCTCCGTAGGCAGGCATGTCTCC	Polymorphic
				HEX_primer	GAAGGTCGGAGTCAACGGATTAACCGTAGGCAGGCATGTCTCT
				Reverse primer	TGCATGACAAAGCCTGAACGTGCAT
	GMI_GBS_35330(3K)	GMI_GBS_35330_PACE	T/C	FAM_primer	GAAGGTCGGAGTCAACGGATTGGGGTTTTCAAGAGCATGGTT	Polymorphic
				HEX_primer	GAAGGTGACCAAGTTCATGCTGGGGTTTTCAAGAGCATGGTC
				Reverse primer	TTCCAAGGTAGGACGGTTGG
Pc50	GMI_ES22_c4822_80	GMI_ES22_c4822_80_PACE	A/C	FAM_primer	GAAGGTGACCAAGTTCATGCTGTCGTCATCCACCTGCGAGAT	Poly but more no call
				HEX_primer	GAAGGTCGGAGTCAACGGATTGTCGTCATCCACCTGCGAGAG
				Reverse primer	GTGAAGAAGAAACCCGCTACACCAA
	GMI_ES01_c10026_184	GMI_ES01_c10026_184_PACE	A/G	FAM_primer	GAAGGTGACCAAGTTCATGCTTCAATGCTCTTGTAGCGATCCCTT	Polymorphic
				HEX_primer	GAAGGTCGGAGTCAACGGATTCAATGCTCTTGTAGCGATCCCTC
				Reverse primer	GAAAGCTGAAGGGGTGCTGTAATCTA
	GMI_ES17_c3973_587	primer developed unsucessful
Pc53	GMI_ES01_c28412_66	GMI_ES01_c28412_66_PACE	G/A	FAM_primer	GAAGGTGACCAAGTTCATGCTTGCACAGGATGGGGGACTA	Polymorphic
				HEX_primer	GAAGGTCGGAGTCAACGGATTTGCACAGGATGGGGGACTG
				Reverse primer	CTGTTGTTCTGCTTGTCAGGA
Pc55	GMI_ES01_c719_992	GMI_ES01_c719_992_PACE	G/A	FAM_primer	GAAGGTGACCAAGTTCATGCTCAATGCTCAATAATTCTCACAGCGG	Polymorphic
				HEX_primer	GAAGGTCGGAGTCAACGGATTAACAATGCTCAATAATTCTCACAGCGA
				Reverse primer	GCTGTATGGATTATCTGTCAAACCTGTAA
	GMI_ES01_c1793_450	GMI_ES01_c1793_450_PACE	C/T	FAM_primer	GAAGGTGACCAAGTTCATGCTGCGGACCGTGACCTTTGAC	Polymorphic
				HEX_primer	GAAGGTCGGAGTCAACGGATTGCGGACCGTGACCTTTGAT
				Reverse primer	GCATTCAGCCTTGGGTCG
	GMI_ES_CC4633_339	GMI_ES_CC4633_339_PACE	C/T	FAM_primer	GAAGGTGACCAAGTTCATGCTTGGAACCACCAGGAGTCAC	Polymorphic
				HEX_primer	GAAGGTCGGAGTCAACGGATTTGGAACCACCAGGAGTCAT
				Reverse primer	GCATCTACATCGAAGCCCTTT
Pc58	GMI_DS_LB_6614	GMI_DS_LB_6614_PACE	G/A	FAM_primer	GAAGGTGACCAAGTTCATGCTTTCTCAAGTCAAACAAATAGTGCG	Polymorphic
				HEX_primer	GAAGGTCGGAGTCAACGGATTTTCTCAAGTCAAACAAATAGTGCA
				Reverse primer	ACATATCGGAGGTTTCATAGAAGG
Pc62	GMI_ES15_c1662_401	GMI_ES15_c1662_401_PACE	G/A	FAM_primer	GAAGGTGACCAAGTTCATGCTCACACCATCAAGAACTGCACG	Polymorphic
				HEX_primer	GAAGGTCGGAGTCAACGGATTCACACCATCAAGAACTGCACA
				Reverse primer	CAATCTGCTTTGCCGGGTTC
	GMI_ES01_c20384_216	GMI_ES01_c20384_216_PACE	A/G	FAM_primer	GAAGGTGACCAAGTTCATGCTCAGTAGAACAAGAACTAGCTCTGCA	Polymorphic
				HEX_primer	GAAGGTCGGAGTCAACGGATTAGTAGAACAAGAACTAGCTCTGCG
				Reverse primer	GCATAGGCAACCTTATTTTACTGGACTA
Pc63	GMI_ES01_c8043_192	GMI_ES01_c8043_192_PACE	C/T	FAM_primer	GAAGGTGACCAAGTTCATGCTCGCAGCCTTCTCTAAGAAATTAGAG	no call /heterzygote call
				HEX_primer	GAAGGTCGGAGTCAACGGATTCCGCAGCCTTCTCTAAGAAATTAGAA
				Reverse primer	GGAATACATTGGTCTTGCTCCGGAA
	GMI_E01_c2095_229	primer developed unsucessful
Pc68	GMI_ES15_c1630_786	GMI_ES15_c1630_786_PACE	C/T	FAM_primer	GAAGGTGACCAAGTTCATGCTGGCATTGCACATTACACAAAGTGG	no call
				HEX_primer	GAAGGTCGGAGTCAACGGATTCGGCATTGCACATTACACAAAGTGA
				Reverse primer	CGGTGTGATTGTTTTTCATAATATGGCCTA
	avgbs_218381(3K)	avgbs_218381_PACE	T/C	FAM_primer	GAAGGTCGGAGTCAACGGATTGTAAACCACGATGGGGCAAT	Polymorphic
				HEX_primer	GAAGGTGACCAAGTTCATGCTGTAAACCACGATGGGGCAAC
				Reverse primer	GCCTGTACTGCTTCCGGATT
	GMI_ES01_lrc9332_388(3K)	GMI_ES01_lrc9332_388_PACE	C/G	FAM_primer	GAAGGTGACCAAGTTCATGCTCAGAGCAAGAATCAGTAGACTTCG	Polymorphic
				HEX_primer	GAAGGTCGGAGTCAACGGATTCAGAGCAAGAATCAGTAGACTTCC
				Reverse primer	CACTGAAGAAGTCGGAGCAATGGAA
Pc71	GMI_DS_LB_5942	GMI_DS_LB_5942_PACE	C/T	FAM_primer	GAAGGTGACCAAGTTCATGCTATGTATTTGAGCCTCCTGGCG	Monomorphic
				HEX_primer	GAAGGTCGGAGTCAACGGATTCTATGTATTTGAGCCTCCTGGCA
				Reverse primer	CATAGTGTATCCTGAGGGTTCACAGTT
	GMI_GBS_21750	primer developed unsucessful
Pc94	Pc94_SNP1a	Pc94_SNP1a_PACE		FAM_primer	GGTGGTGATCAACTAGACCTGAC	Polymorphic
				HEX_primer	GGTGGTGATCAACTAGACCTGAT
				Reverse primer	TTGTTGCGAGTGTTGGACCT
	Pc94_SNP1	Pc94_SNP1_PACE		FAM_primer	TTGACTTTGAGATGGCGATTTG	Polymorphic
				HEX_primer	TTGACTTTGAGATGGCGATTTC
				Reverse primer	GCATGATCCTGCCCTGTCAA
	Pc94_SNP2c	Pc94_SNP2c_PACE		FAM_primer	GCCATCTCAAAGTCAAGGGAG	Polymorphic
				HEX_primer	GCCATCTCAAAGTCAAGGGAA
				Reverse primer	GCTTACAGCAAGATGACGCA
	Pc94_SNP3	Pc94_SNP3_PACE		FAM_primer	AAGGAGTGCAAAAATGACAAGG	Polymorphic
				HEX_primer	AAGGAGTGCAAAAATGACAAGC
				Reverse primer	GCCTCCACTTCCCAAAGACT
Pc96	GMI_ES05_c14633_290	GMI_ES05_c14633_290_PACE	G/A	FAM_primer	GAAGGTGACCAAGTTCATGCTCTTCTGTCTTCTCATGTCTGCG	Monomorphic
				HEX_primer	GAAGGTCGGAGTCAACGGATTCTTCTGTCTTCTCATGTCTGCA
				Reverse primer	GGCATCCCTACCCTCTACATC
	GMI_ES02_c23895_331	GMI_ES02_c23895_331_PACE	G/A	FAM_primer	GAAGGTGACCAAGTTCATGCTGAGCGTCCCCAGCGAACG	Polymorphic
				HEX_primer	GAAGGTCGGAGTCAACGGATTGAGCGTCCCCAGCGAACA
				Reverse primer	GAGTTCTTCGCGTTTCCTGA
