# Supplementary material for: Development and accuracy assessment of molecular markers associated with crown rust resistance genes in oat
Source: PLoS One. 2025 Jun 23;20(6):e0324826. doi: 10.1371/journal.pone.0324826 (PMC12184994; doi:10.1371/journal.pone.0324826)
Supplement: S7 Table — (XLSX) [file pone.0324826.s007.xlsx]

## Sheet: S7 Table
S7 Table. Allele pattern of eight PCR allele competitive extension (PACE) markers for corresponding seven Pc genes validated in marker assay validation panel.
Oat line	Pc gene carrier status	GMI_GBS_92811_PACE_Pc38	GMI_ES02_c1532_592_PACE_Pc38	GMI_ES_LB_9851_PACE_Pc46	GMI_ES01_c28412_66_PACE_Pc53	GMI_ES01_c719_992_PACE_Pc55	GMI_DS_LB_6614_PACE_Pc58a	avgbs_218381_PACE_Pc68	GMI_ES02_c23895_331_PACE_Pc96
Pc38(differential)	Carrier	AA	AA
Pc46(differential)	Carrier			AA
Pc53(differential)	Carrier				AA
Pc55(differential)	Carrier					AA
Pc58a(differential)	Carrier						AA
Pc68(differential)	Carrier							AA
Pc96(differential)	Carrier								AA
AC Assiniboia(38.39,68)	Carrier	BB						BB
AC Pinnacle(38,39,68)	Carrier	BB						BB
AC Ronald(38,39,68)	Carrier	BB						BB
Furlong(38,39,68)	Carrier	BB						BB
Summit(38.39.68)	Carrier	BB						BB
Jerry (38,39)	Carrier	BB
LA03040SBSBSB-83(58a)	Carrier						AA
LA9339(58a)	Carrier						AA
OA1248-1(58a)	Carrier						AA
TAMO_397(58a)	Carrier						AA
TX02U_7651(58a)	Carrier						AA
FL03001BSB-S7(58a)	Carrier						AA
95Ab12770	Non carrier	BB			BB	BB	AA		BB
98Ab7265	Non carrier	BB	BB	BB		BB	AA	BB	BB
99Ab11098	Non carrier	BB	BB	BB		BB	AA	BB	BB
Andrew	Non carrier	BB		BB	AA	AA	BB	BB	BB
Ardente	Non carrier	BB	BB	BB	BB	BB	BB	BB	BB
Bond	Non carrier	BB	BB	AA	BB	BB	BB	BB	BB
Chinese-4	Non carrier	BB		BB	BB	BB	BB	BB	BB
CILLA	Non carrier	BB	BB	BB	BB	BB	BB	BB	BB
CIRCLE	Non carrier	BB	BB		BB	BB	BB	BB	BB
Clinton_59	Non carrier	BB	BB	BB		AA	BB	BB	AA
Exeter	Non carrier	BB	AA	BB	BB	BB	BB	BB	BB
IL02-5630	Non carrier	BB	BB	BB	BB	BB	BB	BB	AA
IL3555	Non carrier	BB	BB	BB		BB	BB	BB	AA
LAO-1134-022	Non carrier	BB	BB	BB	BB	BB	BB	BB	BB
LAO-1136-056	Non carrier	BB	BB		BB	BB	BB	BB	BB
Maldwyn	Non carrier	BB	BB	BB	AA	BB	BB	BB	BB
Mortlock	Non carrier	BB	AA	BB	BB	BB	BB	BB	BB
Navaro	Non carrier	BB	BB	BB	BB	BB	BB	BB	BB
Nudist	Non carrier	BB	BB		BB	BB	BB	BB	BB
Ogle	Non carrier	BB	BB		BB	BB	BB	BB	AA
Otana	Non carrier	BB	BB		BB	BB	BB	BB	BB
PI263412-1	Non carrier	BB	AA	AA	BB	AA	AA	BB	AA
Pol	Non carrier	BB	AA	BB	BB	BB	BB	BB	BB
Pusa_Hybrid_G	Non carrier	BB	BB	AA		AA	AA	BB	AA
Ringsaker	Non carrier	BB	BB	BB	BB	BB	BB	BB	BB
Russell	Non carrier	BB	BB	BB	BB	BB	BB	BB	BB
SA070592	Non carrier	BB	AA	BB	AA	BB	BB	BB	BB
SW_Kerstin	Non carrier	BB	BB	BB	BB	BB	BB	BB	BB
SW_Vaasa	Non carrier	BB	AA	BB	BB	BB	BB	BB	BB
Tyler	Non carrier	BB	BB			AA	BB	BB	AA
AJAY	Non carrier	BB	BB		BB	BB	AA	BB	BB
Lines(n)		31	31	31	31	31	31	31	31
Misclssified(n)		0	6	3	3	5	6	0	7
Missing data		0	3	8	6	0	0	0	0
False positive rate(%)		0	0.214286	0.130435	0.12	0.16129	0.193548	0	0.225806
Note: PACE markers were designed based on closely linked single nucleotide polymorphisms (SNPs) identified.
False positive rate(%)= number of misclassified lines/total number of lines excluding missing data.
AA is the carrier alllele, BB is the non carrier allele
