# Supplementary material for: Development and accuracy assessment of molecular markers associated with crown rust resistance genes in oat
Source: PLoS One. 2025 Jun 23;20(6):e0324826. doi: 10.1371/journal.pone.0324826 (PMC12184994; doi:10.1371/journal.pone.0324826)
Supplement: S8 Table — (XLSX) [file pone.0324826.s008.xlsx]

## Sheet: S8 Table
S8 Table. Allele pattern of fourteen PCR allele competitive extension (PACE) markers for corresponding nine Pc genes validated in marker assay validation panel.
Oat line	Pc gene carrier status	GMI_GBS_32754_PACE_Pc35/54	GMI_ES14_c10602_498_PACE_Pc35/54	GMI_GBS_35330_PACE_Pc46	GMI_ES01_c10026_184_PACE_Pc50	GMI_ES01_c1793_450_PACE_Pc55	GMI_ES_CC4633_339_PACE_Pc55	GMI_ES15_c1662_401_PACE_Pc62	GMI_ES01_c20384_216_PACE_Pc62	GMI_ES01_lrc9332_388_PACE_Pc68	Pc94_SNP1a_PACE	Pc94_SNP1_PACE	Pc94_SNP2c_PACE	Pc94_SNP3_PACE	GMI_ES05_c14633_290_PACE_Pc96
Pc35(differential)	Carrier	AA	AA
Pc54(differential)	Carrier	AA	AA
Pc46(differential)	Carrier			AA
Pc50(differential)	Carrier				AA
Pc55(differential)	Carrier					AA	AA
Pc62(differential)	Carrier							AA	AA
Pc68(differential)	Carrier									AA
Pc94(differential)	Carrier										AA	AA	AA	AA
Pc96(differential)	Carrier														AA
AC Assiniboia(38.39,68)	Carrier									AA
AC Pinnacle(38,39,68)	Carrier									AA
AC Ronald(38,39,68)	Carrier									AA
Furlong(38,39,68)	Carrier									AA
Summit(38.39.68)	Carrier									AA
Jerry (38,39)	Carrier
LA03040SBSBSB-83(58a)	Carrier
LA9339(58a)	Carrier
OA1248-1(58a)	Carrier
TAMO_397(58a)	Carrier
TX02U_7651(58a)	Carrier
FL03001BSB-S7(58a)	Carrier
95Ab12770	Non carrier	AA		BB	AA	AA	AA	AA	AA		AA	BB	BB	BB	AB
98Ab7265	Non carrier	AA	AA	BB	BB	AA	AA	AA	AA	BB	AA	BB	BB	BB	AB
99Ab11098	Non carrier	AA	AA	BB	AA	AA	AA	AA	AA	BB	BB	BB	BB	BB	AB
Andrew	Non carrier	BB	AA	AA	AA	BB	BB	AA	AA	BB	BB	BB	BB	BB	AB
Ardente	Non carrier	BB	BB	AA	BB	AA	AA	AA	BB	BB	AA	AB	AA	AA	BB
Bond	Non carrier	BB	AA	BB	AA	BB	AA	BB	AA	AA	AA		AA	AA	AA
Chinese-4	Non carrier	BB	BB	BB	AA	AA	AA	AA	AA	BB	AA	BB	BB	BB	AB
CILLA	Non carrier	BB	BB	BB	AA	AA	AA	AA	AA	BB	AA	AA	AA	AA	AB
CIRCLE	Non carrier	AA	BB	AA	AA	AA	AA	AA	AA	BB	BB	BB	BB	BB	AB
Clinton_59	Non carrier	BB	BB	AA	BB	BB	BB	BB	BB	AA	AA	BB	AA	BB	AB
Exeter	Non carrier	BB	BB	BB	AA	AA	AA	AA	AA	BB	BB	BB	BB	BB	AA
IL02-5630	Non carrier	BB	BB	BB	BB	BB	BB	BB	AA	AA	AA		AA	AA	AB
IL3555	Non carrier	BB	BB	AA	AA	AA	BB	BB	BB	AA	AA	BB	AA	AA	AB
LAO-1134-022	Non carrier	AA	BB	AA	AA	AA	AA	AA	AA	AA	BB	BB	BB	BB	AB
LAO-1136-056	Non carrier	BB	AA	BB	BB	AA	AA	AA	AA	AA	BB	AA	BB	BB	AB
Maldwyn	Non carrier	AA	AA	BB	AA	AA		BB	BB	BB	AA	BB	BB	BB	AB
Mortlock	Non carrier	BB	BB	BB	BB	BB	AA	BB	BB	AA	AA	AB	AA	AA
Navaro	Non carrier	BB	BB	BB	AA	AA	AA	AA	AA	AA		BB	BB	BB	AB
Nudist	Non carrier	BB	BB	BB	AA	AA	AA	AA	AA	BB	BB	BB	BB	BB	AB
Ogle	Non carrier	BB	BB	BB	BB	BB	BB	BB		BB	AA	AA	AA	AA	AB
Otana	Non carrier	AA	AA	AA	AA	BB		AA	AA	BB	BB		BB	BB	AB
PI263412-1	Non carrier	BB	BB	BB	AA	BB	BB	BB	BB	BB	AA	AB	AA	AA
Pol	Non carrier	BB	BB	BB	AA	AA	AA	AA	AA	BB	AA	AA	AA	AA	AB
Pusa_Hybrid_G	Non carrier	BB	BB	BB	AA	AA	BB		AA	BB	AA	AB	AA	BB	AB
Ringsaker	Non carrier	BB	BB	BB	AA	AA	AA	AA	AA	BB	AA	AA	AA	AA	AB
Russell	Non carrier	AA	BB	BB	AA	AA	AA	BB	BB	BB	BB	AA	BB	BB	AB
SA070592	Non carrier	BB	BB	BB	AA	AA	BB	AA	AA	AA	AA	AA	AA	AA	AB
SW_Kerstin	Non carrier	BB	BB	BB	AA	AA	AA	AA	AA	BB	BB	AA	BB	BB	AB
SW_Vaasa	Non carrier	BB	BB	BB	BB	AA	AA	AA	AA	BB	AA	BB	AA	AA	AB
Tyler	Non carrier	BB	BB	AA	BB	BB	BB	BB	BB	AA	AA	BB	AA	AA	AB
AJAY	Non carrier	AA	AA	BB	BB	AA	AA	AA	AA	BB	AA	BB	BB	BB	AB
Lines(n)		31	31	31	31	31	31	31	31	31	31	31	31	31	31
Misclssified(n)		9	8	8	21	22	20	20	22	10	20	8	15	13	2
Missing data		0	1	0	0	0	2	1	1	1	1	3	0	0	2
Other(Presence of both alleles)		0	0	0	0	0	0	0	0	0	0	4	0	0	24
False positive rate(%)		0.290323	0.266667	0.258065	0.677419	0.709677	0.689655	0.666667	0.733333	0.333333	0.666667	0.333333	0.483871	0.419355	0.4
Note: PACE markers were designed based on closely linked single nucleotide polymorphisms (SNPs) identified.
False positive rate(%)= number of misclassified lines/total number of lines excluding missing data and other(presence of both alleles)
AA is the carrier allele, BB is the non carrier allele,AB is the presence of both alleles
